# Supplementary material for: Diagnostic Accuracy of Deep Learning Models in Predicting Glioma Molecular Markers: A Systematic Review and Meta-Analysis
Source: Diagnostics (Basel). 2025 Mar 21;15(7):797. doi: 10.3390/diagnostics15070797 (PMC11988998; doi:10.3390/diagnostics15070797)
Supplement: Supplementary file 1 [file diagnostics-15-00797-s001.zip]

Archive with 1 entries (1 files):
- diagnostics-3506815-supplementary.pdf
